# Supplementary material for: 4-Amino-1H-1,2,4-triazol-1-ium nitrate
Source: Acta Crystallogr Sect E Struct Rep Online. 2010 Dec 4;67(Pt 1):o18–9. doi: 10.1107/S1600536810049949 (PMC3050279; doi:10.1107/S1600536810049949)
Supplement: Supplementary file 2 [file e-67-00o18-Isup2.hkl]

# 
# h,k,l, Fc-squared, Fo-squared, sigma(Fo-squared) and status flag 
# 
data_I
_shelx_title ' Compound X' 
_shelx_refln_list_code          4 
_shelx_F_calc_maximum      109.80 
_exptl_crystal_F_000       304.00 
_reflns_d_resolution_high  0.7690 
 
loop_ 
 _symmetry_equiv_pos_as_xyz 
 'x, y, z' 
 'x, -y, z+1/2' 
 'x+1/2, y+1/2, z' 
 'x+1/2, -y+1/2, z+1/2' 
 
_cell_length_a     9.6200 
_cell_length_b     5.2790 
_cell_length_c    11.8950 
_cell_angle_alpha  90.000 
_cell_angle_beta   96.667 
_cell_angle_gamma  90.000 
 
_shelx_F_squared_multiplier     1.000 
 
loop_ 
 _refln_index_h 
 _refln_index_k 
 _refln_index_l 
 _refln_F_squared_calc 
 _refln_F_squared_meas 
 _refln_F_squared_sigma 
 _refln_observed_status 
   2   0   0      988.28      842.40     18.30 o 
   4   0   0     2546.21     2671.45     57.61 o 
   6   0   0     1035.51     1091.00     24.02 o 
   8   0   0      230.54      231.40      7.79 o 
  10   0   0      277.73      293.54     10.26 o 
  12   0   0       11.01       11.38      1.59 o 
   1   1   0      487.00      471.77      6.00 o 
   3   1   0     2287.76     2226.87     39.23 o 
   5   1   0       54.14       54.54      1.01 o 
   7   1   0       21.69       21.29      0.78 o 
   9   1   0       26.90       27.98      1.15 o 
  11   1   0        0.05       -0.17      1.70 o 
   0   2   0     1131.24     1022.88     18.20 o 
   2   2   0       54.99       55.65      1.10 o 
   4   2   0      400.60      400.37      5.64 o 
   6   2   0      232.27      229.92      5.91 o 
   8   2   0       25.63       25.05      1.45 o 
  10   2   0       31.79       37.05      2.06 o 
   1   3   0       30.29       26.57      0.50 o 
   3   3   0       24.90       24.56      0.90 o 
   5   3   0      368.29      364.53      5.95 o 
   7   3   0       22.31       20.45      0.72 o 
   9   3   0      142.08      149.79      4.04 o 
  11   3   0       21.12       21.08      1.49 o 
   0   4   0      260.97      277.26      9.50 o 
   2   4   0       94.91      101.88      4.17 o 
   4   4   0        9.76        9.58      0.29 o 
   6   4   0      178.19      171.29      2.99 o 
   8   4   0       11.78       12.05      1.43 o 
  10   4   0        0.08        1.30      1.37 o 
   1   5   0        6.53        6.07      0.57 o 
   3   5   0      133.07      142.08      3.68 o 
   5   5   0       26.02       24.19      1.37 o 
   7   5   0       10.23       10.99      1.15 o 
   0   6   0        0.80        1.30      0.90 o 
   2   6   0       36.14       36.20      2.32 o 
   4   6   0       11.50       12.24      1.48 o 
   6   6   0        6.64        5.67      1.31 o 
 -11   1   1      169.92      177.59      4.77 o 
  -9   1   1       23.31       24.16      1.08 o 
  -7   1   1      107.52      106.25      4.23 o 
  -5   1   1      607.76      655.58     17.26 o 
  -3   1   1      230.63      229.81      3.69 o 
  -1   1   1     5908.39     5546.48    118.21 o 
   1   1   1      171.83      132.81      1.90 o 
   3   1   1     2017.64     1965.46     29.99 o 
   5   1   1      129.79      126.26      2.15 o 
   7   1   1      269.23      277.02      4.72 o 
   9   1   1      182.01      185.53      4.69 o 
  11   1   1        4.68        6.63      0.94 o 
 -10   2   1        1.09        0.99      0.64 o 
  -8   2   1      306.29      325.70     11.17 o 
  -6   2   1      290.22      288.08      4.70 o 
  -4   2   1      180.09      161.54      2.65 o 
  -2   2   1     1636.50     1669.72     22.74 o 
   0   2   1      171.74      170.42      2.24 o 
   2   2   1      654.88      604.34      7.58 o 
   4   2   1      218.33      221.63      3.21 o 
   6   2   1       87.22       84.66      1.57 o 
   8   2   1      262.81      274.36      6.56 o 
  10   2   1        4.25        3.61      0.65 o 
 -11   3   1       33.73       35.71      1.91 o 
  -9   3   1       15.59       16.79      1.26 o 
  -7   3   1      232.80      222.60      4.37 o 
  -5   3   1      211.86      210.60      3.13 o 
  -3   3   1      238.07      241.62      3.46 o 
  -1   3   1       29.64       29.40      0.52 o 
   1   3   1     1280.79     1270.57     38.23 o 
   3   3   1       31.48       30.95      0.77 o 
   5   3   1      596.51      595.09      9.64 o 
   7   3   1       10.64       11.13      0.65 o 
   9   3   1       69.76       75.40      2.33 o 
  11   3   1        6.79        6.37      0.91 o 
 -10   4   1       18.41       17.77      1.74 o 
  -8   4   1        0.71        1.43      0.52 o 
  -6   4   1      197.48      192.08      3.36 o 
  -4   4   1      282.13      281.19      4.58 o 
  -2   4   1      331.30      341.43      5.54 o 
   0   4   1      168.72      175.07      4.47 o 
   2   4   1       31.29       27.43      0.60 o 
   4   4   1       43.25       47.34      0.93 o 
   6   4   1      115.17      112.91      2.10 o 
   8   4   1       15.78       14.95      0.99 o 
  -7   5   1        5.14        3.19      0.75 o 
  -5   5   1       11.93       11.28      0.97 o 
  -3   5   1      117.56      125.31      4.42 o 
  -1   5   1       15.21       16.03      0.85 o 
   1   5   1       66.31       66.63      2.12 o 
   3   5   1       19.32       17.45      0.80 o 
   5   5   1        1.31        1.09      0.39 o 
   7   5   1       13.73       14.16      1.45 o 
  -6   6   1       20.10       18.88      1.88 o 
  -4   6   1        7.70        5.47      1.17 o 
  -2   6   1       19.07       18.43      1.61 o 
   0   6   1       76.11       85.13      2.67 o 
   2   6   1       63.31       69.30      2.73 o 
   4   6   1       11.17        8.87      1.29 o 
 -12   0   2       13.29        8.87      1.38 o 
 -10   0   2       27.24       26.22      1.63 o 
  -8   0   2      547.88      563.36     17.74 o 
  -6   0   2     1364.05     1432.78     31.45 o 
  -4   0   2      353.02      348.43      7.81 o 
  -2   0   2     9418.97     9873.70    210.69 o 
   0   0   2       31.70       25.40      0.92 o 
   2   0   2    11927.91    12279.25    374.13 o 
   4   0   2     1030.63     1000.08     21.90 o 
   6   0   2      664.73      668.66     14.87 o 
   8   0   2       18.64       22.65      1.37 o 
  10   0   2       38.44       37.49      2.24 o 
  12   0   2       78.79       77.91      4.42 o 
 -11   1   2        4.96        5.95      2.67 o 
  -9   1   2       20.33       17.73      0.90 o 
  -7   1   2      209.88      204.60      3.52 o 
  -5   1   2      760.88      748.58     11.65 o 
  -3   1   2      382.77      366.53      6.69 o 
  -1   1   2     1154.48     1100.12     16.87 o 
   1   1   2     6884.79     6705.50     96.05 o 
   3   1   2      604.84      641.88      9.92 o 
   5   1   2      329.21      331.49      5.24 o 
   7   1   2       58.15       57.53      2.50 o 
   9   1   2       12.97       11.44      0.84 o 
  11   1   2       18.59       16.56      1.19 o 
 -10   2   2       44.87       42.30      1.55 o 
  -8   2   2       39.66       33.82      1.74 o 
  -6   2   2      194.39      211.54      3.52 o 
  -4   2   2      178.75      156.24      2.60 o 
  -2   2   2      422.44      441.93     11.33 o 
   0   2   2      489.50      454.13      5.34 o 
   2   2   2      939.22      950.61     11.94 o 
   4   2   2       50.40       53.85      0.88 o 
   6   2   2        4.59        4.91      0.70 o 
   8   2   2       73.52       72.10      2.08 o 
  10   2   2       13.50       13.84      0.96 o 
 -11   3   2        8.03        8.62      1.06 o 
  -9   3   2       48.41       51.40      1.76 o 
  -7   3   2      193.60      200.48      3.99 o 
  -5   3   2       17.78       16.52      0.44 o 
  -3   3   2      192.94      212.76      4.23 o 
  -1   3   2      139.34      139.73      2.08 o 
   1   3   2      634.19      686.90      8.75 o 
   3   3   2      431.06      460.11      7.28 o 
   5   3   2      134.37      126.65      2.03 o 
   7   3   2      370.62      386.26      7.92 o 
   9   3   2       13.54       15.75      1.05 o 
 -10   4   2        4.03        2.47      1.09 o 
  -8   4   2       68.04       71.89      2.69 o 
  -6   4   2        2.93        3.25      0.30 o 
  -4   4   2      194.42      191.17      4.54 o 
  -2   4   2      209.34      209.24      4.05 o 
   0   4   2      115.47      118.28      2.10 o 
   2   4   2        2.00        1.97      0.13 o 
   4   4   2       71.19       72.28      1.36 o 
   6   4   2       26.86       26.93      1.00 o 
   8   4   2       13.33       14.17      1.12 o 
  -7   5   2        8.96        7.82      1.05 o 
  -5   5   2       67.25       68.83      2.88 o 
  -3   5   2       25.58       22.24      1.04 o 
  -1   5   2       71.41       75.40      2.26 o 
   1   5   2       89.63       89.78      3.65 o 
   3   5   2        9.42        8.39      0.92 o 
   5   5   2       47.42       49.06      1.62 o 
   7   5   2        7.05        4.96      1.09 o 
  -6   6   2        1.14        0.74      1.48 o 
  -4   6   2       16.45       17.13      1.95 o 
  -2   6   2        8.57        8.70      1.25 o 
   0   6   2        3.65        4.75      0.99 o 
   2   6   2        3.57        5.33      0.84 o 
   4   6   2        1.41        0.56      0.91 o 
 -11   1   3        3.83        4.57      0.76 o 
  -9   1   3      396.69      397.67     13.90 o 
  -7   1   3       42.18       44.02      0.99 o 
  -5   1   3      545.08      571.31      9.05 o 
  -3   1   3     2543.35     2694.24     41.06 o 
  -1   1   3      594.82      555.53      8.70 o 
   1   1   3    12056.75    11827.55    359.32 o 
   3   1   3      340.50      348.21      5.79 o 
   5   1   3       52.74       50.89      1.00 o 
   7   1   3      308.16      331.51      7.91 o 
   9   1   3       14.17       13.61      0.85 o 
  11   1   3       19.17       22.78      1.47 o 
 -10   2   3      152.42      161.11      4.37 o 
  -8   2   3      135.96      135.32      4.82 o 
  -6   2   3      241.07      232.03      3.85 o 
  -4   2   3       67.28       60.36      1.08 o 
  -2   2   3       15.23       11.23      0.26 o 
   0   2   3      681.65      655.87      9.56 o 
   2   2   3      865.52      881.96     10.35 o 
   4   2   3      859.80      904.20     12.73 o 
   6   2   3      226.88      222.88      3.46 o 
   8   2   3       81.57       77.89      2.18 o 
  10   2   3      136.72      144.30      4.91 o 
 -11   3   3       12.19       12.28      3.19 o 
  -9   3   3       14.31       13.31      1.49 o 
  -7   3   3       23.65       24.23      1.13 o 
  -5   3   3       52.62       52.77      1.19 o 
  -3   3   3      197.57      202.96      2.97 o 
  -1   3   3      382.70      418.78      5.40 o 
   1   3   3       63.63       59.71      2.21 o 
   3   3   3       44.73       48.93      1.31 o 
   5   3   3        0.30        0.46      0.18 o 
   7   3   3      253.28      243.93      4.99 o 
   9   3   3        5.47        5.47      0.67 o 
 -10   4   3        5.33        2.74      1.12 o 
  -8   4   3       50.07       50.52      1.78 o 
  -6   4   3       98.57       94.34      2.01 o 
  -4   4   3      233.54      229.01      6.19 o 
  -2   4   3       29.33       26.33      0.79 o 
   0   4   3       48.80       47.86      0.95 o 
   2   4   3      121.60      125.15      2.57 o 
   4   4   3       64.22       58.78      1.08 o 
   6   4   3        2.25        2.98      0.74 o 
   8   4   3        5.96        5.16      0.69 o 
  -7   5   3       16.88       16.57      1.41 o 
  -5   5   3      230.64      239.47      8.36 o 
  -3   5   3       16.74       14.78      0.70 o 
  -1   5   3      329.53      332.75      6.53 o 
   1   5   3       80.08       85.70      2.59 o 
   3   5   3       45.05       44.84      2.26 o 
   5   5   3        5.70        4.22      0.63 o 
   7   5   3        0.35        1.22      0.77 o 
  -4   6   3        7.12        7.39      1.28 o 
  -2   6   3       64.13       72.22      3.93 o 
   0   6   3        5.83        4.96      0.75 o 
   2   6   3        1.21        0.78      0.60 o 
   4   6   3       25.21       24.62      1.96 o 
 -12   0   4        0.27       -0.05      0.98 o 
 -10   0   4      244.55      253.39      9.07 o 
  -8   0   4       77.48       79.50      3.09 o 
  -6   0   4      325.77      360.26      8.45 o 
  -4   0   4      129.22      145.64      3.38 o 
  -2   0   4      415.87      335.76      7.51 o 
   0   0   4     3141.83     3287.48    100.59 o 
   2   0   4      894.36      858.04     15.35 o 
   4   0   4       86.95       81.01      2.08 o 
   6   0   4      321.85      326.30      7.87 o 
   8   0   4       39.21       35.23      1.83 o 
  10   0   4       16.46       17.73      1.50 o 
 -11   1   4       15.79       17.04      1.14 o 
  -9   1   4       73.21       66.95      2.01 o 
  -7   1   4      596.79      601.58     11.42 o 
  -5   1   4      664.83      700.54     21.69 o 
  -3   1   4      546.61      543.04      8.53 o 
  -1   1   4     2916.07     2970.73     52.40 o 
   1   1   4      760.43      726.56      9.14 o 
   3   1   4      652.75      604.59      8.37 o 
   5   1   4      122.42      136.32      2.39 o 
   7   1   4       40.90       42.39      2.89 o 
   9   1   4       88.88       96.45      2.77 o 
  11   1   4        7.75        7.03      0.98 o 
 -10   2   4       28.80       30.10      1.36 o 
  -8   2   4       59.47       58.01      1.76 o 
  -6   2   4        5.16        3.90      0.29 o 
  -4   2   4     1568.85     1696.28     46.64 o 
  -2   2   4       36.86       38.67      0.67 o 
   0   2   4      252.89      245.80      3.17 o 
   2   2   4      372.18      384.52      4.96 o 
   4   2   4      532.58      545.93      7.85 o 
   6   2   4      166.65      165.78      2.90 o 
   8   2   4       43.81       47.49      1.64 o 
  10   2   4        0.21       -1.13      0.75 o 
 -11   3   4        2.39        1.26      0.69 o 
  -9   3   4        4.85        4.82      0.71 o 
  -7   3   4      236.36      233.04      4.74 o 
  -5   3   4       90.00       80.28      1.82 o 
  -3   3   4       56.90       57.39      0.96 o 
  -1   3   4      523.90      535.14      7.51 o 
   1   3   4        7.02        7.28      0.46 o 
   3   3   4      148.33      143.60      2.25 o 
   5   3   4       17.28       15.10      0.58 o 
   7   3   4        9.76        7.67      1.05 o 
   9   3   4       25.10       23.84      3.10 o 
  -8   4   4        1.59        1.82      0.46 o 
  -6   4   4       66.00       66.23      2.39 o 
  -4   4   4      151.91      153.83      2.66 o 
  -2   4   4      113.21      115.53      1.99 o 
   0   4   4       53.60       57.03      0.87 o 
   2   4   4      203.20      211.50      2.96 o 
   4   4   4        3.03        3.28      0.27 o 
   6   4   4        5.61        4.66      0.52 o 
   8   4   4       24.56       23.30      1.24 o 
  -7   5   4       11.47        8.47      1.32 o 
  -5   5   4        4.83        4.03      0.85 o 
  -3   5   4       49.15       53.41      1.69 o 
  -1   5   4        8.58       10.27      0.59 o 
   1   5   4        6.48        6.18      0.37 o 
   3   5   4       71.14       69.16      3.20 o 
   5   5   4        4.90        4.77      0.55 o 
   7   5   4        1.00        1.78      0.87 o 
  -4   6   4        7.99        7.23      1.63 o 
  -2   6   4       19.50       22.06      1.90 o 
   0   6   4       15.15       18.30      1.19 o 
   2   6   4        1.28        1.25      0.64 o 
   4   6   4        8.96        7.00      1.43 o 
 -11   1   5       16.88       16.18      1.33 o 
  -9   1   5      113.25      114.42      3.10 o 
  -7   1   5      147.59      143.31      2.96 o 
  -5   1   5      446.36      489.46      7.90 o 
  -3   1   5      186.06      184.49      3.02 o 
  -1   1   5       50.28       60.72      1.57 o 
   1   1   5      502.54      480.93      6.78 o 
   3   1   5      645.04      614.13      7.78 o 
   5   1   5      296.58      298.23      4.41 o 
   7   1   5        1.35        1.32      0.50 o 
   9   1   5       75.33       79.30      2.49 o 
  11   1   5       22.13       20.65      3.15 o 
 -10   2   5       13.69       11.56      0.91 o 
  -8   2   5      320.25      310.65      7.46 o 
  -6   2   5       72.36       74.97      1.68 o 
  -4   2   5      153.49      151.37      2.97 o 
  -2   2   5        3.74        3.49      0.21 o 
   0   2   5      270.39      302.70      4.29 o 
   2   2   5     2679.02     2819.48     35.25 o 
   4   2   5      240.01      248.10      3.66 o 
   6   2   5      125.23      121.42      2.61 o 
   8   2   5      242.60      249.95      6.42 o 
  10   2   5        3.99        3.67      0.88 o 
  -9   3   5       11.53       11.97      1.32 o 
  -7   3   5       26.94       26.29      0.89 o 
  -5   3   5       98.02       99.84      1.87 o 
  -3   3   5       20.81       20.43      0.94 o 
  -1   3   5      246.80      258.88      4.80 o 
   1   3   5        1.96        1.85      0.21 o 
   3   3   5       75.88       72.71      1.20 o 
   5   3   5      223.08      218.78      4.43 o 
   7   3   5        1.30        1.28      0.63 o 
   9   3   5        2.31        1.71      0.64 o 
  -8   4   5       17.64       14.27      0.92 o 
  -6   4   5       69.76       68.62      1.99 o 
  -4   4   5      106.58      106.46      1.89 o 
  -2   4   5      151.25      151.05      2.60 o 
   0   4   5      315.67      311.38      4.17 o 
   2   4   5       25.75       21.63      0.65 o 
   4   4   5       49.13       43.22      1.14 o 
   6   4   5       33.80       33.27      1.03 o 
   8   4   5        4.80        3.48      0.61 o 
  -7   5   5       82.12       78.26      4.35 o 
  -5   5   5       10.36       10.52      1.12 o 
  -3   5   5      217.38      239.27      5.82 o 
  -1   5   5       42.20       43.53      3.90 o 
   1   5   5       91.04       84.75      2.02 o 
   3   5   5        3.32        3.08      1.01 o 
   5   5   5        6.35        7.55      1.03 o 
   7   5   5       14.54       13.55      1.38 o 
  -4   6   5       23.84       24.57      2.10 o 
  -2   6   5        1.49        1.02      0.95 o 
   0   6   5        5.69        5.97      1.13 o 
   2   6   5        3.97        3.24      0.81 o 
   4   6   5        0.92        0.32      0.92 o 
 -10   0   6       67.52       85.29      3.74 o 
  -8   0   6      243.60      242.33      8.12 o 
  -6   0   6     1135.89     1111.05     25.18 o 
  -4   0   6      839.42      903.27     20.31 o 
  -2   0   6     1978.13     2131.07     46.50 o 
   0   0   6     1428.56     1438.34     44.97 o 
   2   0   6      444.41      450.73     10.32 o 
   4   0   6      122.78      122.81      2.46 o 
   6   0   6       51.46       53.49      2.39 o 
   8   0   6      151.29      159.29      6.45 o 
  10   0   6       49.29       51.72      3.32 o 
 -11   1   6        5.17        4.96      0.93 o 
  -9   1   6      160.30      160.51      4.19 o 
  -7   1   6      241.04      230.99      5.50 o 
  -5   1   6      359.68      374.82      6.23 o 
  -3   1   6      475.65      464.72      7.41 o 
  -1   1   6      131.23      126.51      2.47 o 
   1   1   6      375.24      381.39      7.41 o 
   3   1   6      476.92      500.91      7.10 o 
   5   1   6       16.50       15.93      0.57 o 
   7   1   6       42.78       42.00      1.15 o 
   9   1   6       19.78       16.47      1.08 o 
 -10   2   6       32.17       32.36      2.05 o 
  -8   2   6      107.37      111.40      2.98 o 
  -6   2   6       10.50       12.82      0.55 o 
  -4   2   6       21.19       22.18      0.59 o 
  -2   2   6     1357.59     1417.24     19.66 o 
   0   2   6       60.41       68.40      1.11 o 
   2   2   6      737.09      731.64     10.27 o 
   4   2   6       55.59       49.85      0.93 o 
   6   2   6       67.43       64.31      1.59 o 
   8   2   6       44.70       44.66      1.75 o 
  10   2   6        2.84        1.51      0.85 o 
  -9   3   6       76.46       74.60      3.74 o 
  -7   3   6       45.65       44.85      2.41 o 
  -5   3   6       37.27       36.85      1.23 o 
  -3   3   6      105.78      107.92      2.70 o 
  -1   3   6      118.39      123.41      2.51 o 
   1   3   6       88.15       83.69      1.38 o 
   3   3   6      198.36      213.98      4.86 o 
   5   3   6       74.79       75.42      1.73 o 
   7   3   6        0.08       -0.19      0.64 o 
   9   3   6       17.20       15.57      1.12 o 
  -8   4   6        6.24        6.71      1.31 o 
  -6   4   6       94.52       93.57      2.60 o 
  -4   4   6      146.73      145.34      3.12 o 
  -2   4   6       28.02       28.39      0.75 o 
   0   4   6      248.56      247.35      3.76 o 
   2   4   6       28.84       28.87      0.58 o 
   4   4   6       32.75       34.29      2.62 o 
   6   4   6       12.21       11.73      0.64 o 
   8   4   6        5.69        4.92      0.72 o 
  -7   5   6        0.38        1.16      0.83 o 
  -5   5   6       29.97       27.12      1.80 o 
  -3   5   6        1.29        0.37      0.39 o 
  -1   5   6        0.50        0.52      0.40 o 
   1   5   6        2.78        2.80      0.51 o 
   3   5   6        1.24        0.21      1.00 o 
   5   5   6       11.40       11.21      1.19 o 
  -4   6   6       23.67       23.76      2.11 o 
  -2   6   6       26.60       26.17      2.12 o 
   0   6   6       27.03       30.68      2.29 o 
   2   6   6       22.22       23.86      1.41 o 
 -11   1   7        7.17        4.66      1.08 o 
  -9   1   7       74.96       77.53      2.42 o 
  -7   1   7      230.45      229.37      7.90 o 
  -5   1   7       35.25       38.89      2.13 o 
  -3   1   7      301.59      335.12      5.45 o 
  -1   1   7       44.62       47.75      0.98 o 
   1   1   7        3.36        2.93      0.46 o 
   3   1   7      698.18      690.91     11.23 o 
   5   1   7       30.82       25.83      1.97 o 
   7   1   7      123.10      123.31      5.47 o 
   9   1   7       32.35       32.06      1.63 o 
 -10   2   7        3.77        1.22      0.96 o 
  -8   2   7       56.47       51.67      1.74 o 
  -6   2   7      339.94      330.47      6.50 o 
  -4   2   7      104.37      101.18      3.49 o 
  -2   2   7        4.50        5.10      0.25 o 
   0   2   7      579.24      610.02      8.60 o 
   2   2   7       18.45       17.85      0.45 o 
   4   2   7      149.71      152.37      3.08 o 
   6   2   7       42.46       38.06      1.14 o 
   8   2   7        9.94        9.02      0.84 o 
  -9   3   7        1.33        0.71      0.65 o 
  -7   3   7       19.41       22.59      1.51 o 
  -5   3   7      168.15      155.88      3.29 o 
  -3   3   7      304.83      315.42      4.78 o 
  -1   3   7      132.12      130.81      2.12 o 
   1   3   7       16.51       17.93      0.50 o 
   3   3   7      203.14      195.37      3.14 o 
   5   3   7       28.90       29.52      0.88 o 
   7   3   7       30.16       31.61      1.76 o 
   9   3   7        2.48        2.30      0.83 o 
  -8   4   7        4.71        4.48      1.06 o 
  -6   4   7      112.21      109.90      2.93 o 
  -4   4   7        1.64        1.44      0.33 o 
  -2   4   7       45.03       37.36      0.91 o 
   0   4   7       35.81       38.35      0.88 o 
   2   4   7       52.87       50.36      0.90 o 
   4   4   7       43.29       41.75      1.17 o 
   6   4   7       16.53       11.77      1.35 o 
  -7   5   7        0.11       -0.28      0.79 o 
  -3   5   7       18.20       18.90      0.98 o 
  -1   5   7       49.19       53.06      3.23 o 
   1   5   7        0.88        0.53      1.73 o 
   3   5   7       12.03       12.81      1.28 o 
   5   5   7        0.42       -1.45      0.97 o 
  -2   6   7       17.35       18.88      1.88 o 
   0   6   7        6.63        7.68      1.25 o 
 -10   0   8       16.64       17.01      1.87 o 
  -8   0   8      645.94      691.01     22.20 o 
  -6   0   8       49.66       55.19      2.36 o 
  -4   0   8      700.27      747.47     25.03 o 
  -2   0   8       58.05       51.02      1.51 o 
   0   0   8      306.19      317.43      7.42 o 
   2   0   8      143.86      154.05      3.83 o 
   4   0   8       37.25       34.83      1.82 o 
   6   0   8      166.18      178.18      6.44 o 
   8   0   8       38.37       38.73      2.40 o 
 -11   1   8        0.60       -0.81      1.55 o 
  -9   1   8       21.87       23.79      1.46 o 
  -7   1   8      194.63      186.33      4.65 o 
  -5   1   8       65.24       62.87      1.75 o 
  -3   1   8       20.02       21.06      0.59 o 
  -1   1   8      381.97      390.39      6.36 o 
   1   1   8       94.06       98.84      1.59 o 
   3   1   8       69.45       68.34      2.00 o 
   5   1   8       15.77       13.95      0.79 o 
   7   1   8       11.23       10.40      0.85 o 
   9   1   8       44.71       48.56      3.17 o 
 -10   2   8        1.93        2.30      0.69 o 
  -8   2   8       33.50       28.18      1.74 o 
  -6   2   8       40.84       39.21      2.89 o 
  -4   2   8      131.20      139.41      2.90 o 
  -2   2   8       13.39       12.51      0.42 o 
   0   2   8       26.19       26.40      0.81 o 
   2   2   8       38.96       38.51      0.80 o 
   4   2   8      118.98      111.23      2.37 o 
   6   2   8        6.04        3.74      0.57 o 
   8   2   8        3.53        3.90      1.73 o 
  -9   3   8        7.39        5.17      0.83 o 
  -7   3   8       59.13       59.55      1.94 o 
  -5   3   8        0.06       -0.02      0.30 o 
  -3   3   8      222.15      218.36      5.67 o 
  -1   3   8       85.53       83.81      1.71 o 
   1   3   8      359.54      355.99      8.89 o 
   3   3   8      244.31      256.02      6.17 o 
   5   3   8       73.98       76.01      1.88 o 
   7   3   8       14.03       12.21      1.16 o 
  -8   4   8        4.52        4.12      1.11 o 
  -6   4   8       53.85       56.22      1.88 o 
  -4   4   8       68.60       70.91      2.15 o 
  -2   4   8       43.89       45.55      1.20 o 
   0   4   8       58.07       59.69      1.67 o 
   2   4   8       26.86       21.87      0.74 o 
   4   4   8       35.51       38.41      1.11 o 
   6   4   8       31.13       31.70      1.81 o 
  -3   5   8       13.43       14.11      1.07 o 
  -1   5   8        7.95       10.70      1.45 o 
   1   5   8        7.38        8.38      0.74 o 
   3   5   8        2.20        1.53      0.74 o 
  -9   1   9       10.78       10.60      0.88 o 
  -7   1   9       63.94       60.63      2.78 o 
  -5   1   9      467.17      472.58     10.94 o 
  -3   1   9      140.11      143.16      2.96 o 
  -1   1   9      367.61      388.27      6.41 o 
   1   1   9      298.64      312.57      5.21 o 
   3   1   9       25.93       22.48      1.00 o 
   5   1   9       49.38       47.13      1.71 o 
   7   1   9        7.21        8.33      0.81 o 
   9   1   9       30.35       28.87      1.64 o 
 -10   2   9        8.47        7.50      0.92 o 
  -8   2   9       70.20       71.57      2.33 o 
  -6   2   9       60.96       61.02      1.94 o 
  -4   2   9       64.34       57.02      1.70 o 
  -2   2   9      231.20      238.47      6.74 o 
   0   2   9      129.00      139.57      2.50 o 
   2   2   9       31.63       33.57      1.16 o 
   4   2   9      130.90      142.71      3.83 o 
   6   2   9        4.64        3.81      0.71 o 
   8   2   9       10.36        8.77      0.96 o 
  -9   3   9        4.05        2.90      0.72 o 
  -7   3   9       73.35       69.88      2.25 o 
  -5   3   9       39.96       37.56      1.39 o 
  -3   3   9      138.27      135.87      2.91 o 
  -1   3   9      105.38      107.34      2.13 o 
   1   3   9      125.40      124.04      2.66 o 
   3   3   9        7.68        8.35      0.65 o 
   5   3   9       81.00       85.50      2.65 o 
   7   3   9        2.54        2.29      0.91 o 
  -6   4   9        1.94        1.85      0.54 o 
  -4   4   9       19.57       21.04      1.02 o 
  -2   4   9       36.92       34.86      3.14 o 
   0   4   9       32.33       33.28      1.05 o 
   2   4   9       11.54       10.75      0.55 o 
   4   4   9       20.40       18.18      1.03 o 
   6   4   9       15.57       12.48      2.09 o 
  -5   5   9       25.51       23.25      1.86 o 
  -3   5   9        4.22        4.59      0.66 o 
  -1   5   9        5.20        3.80      0.58 o 
   1   5   9       12.78       13.13      2.46 o 
 -10   0  10        7.81        8.03      1.36 o 
  -8   0  10       21.96       19.47      1.57 o 
  -6   0  10      739.81      741.66     23.83 o 
  -4   0  10       16.59       13.45      1.02 o 
  -2   0  10      216.13      230.39      8.06 o 
   0   0  10       48.10       54.69      2.42 o 
   2   0  10       82.74       93.28      3.63 o 
   4   0  10      248.22      253.37      9.22 o 
   6   0  10       11.91       14.34      1.53 o 
   8   0  10       31.64       28.85      2.22 o 
  -9   1  10       19.81       20.42      1.33 o 
  -7   1  10       15.30       17.89      1.01 o 
  -5   1  10       21.83       22.61      1.00 o 
  -3   1  10      127.04      139.20      3.54 o 
  -1   1  10       15.68       13.86      1.80 o 
   1   1  10       34.34       37.99      1.30 o 
   3   1  10        3.37        4.25      1.12 o 
   5   1  10        8.73        8.19      0.83 o 
   7   1  10       30.68       28.85      1.55 o 
  -8   2  10        7.86        8.70      1.28 o 
  -6   2  10       66.14       70.60      2.99 o 
  -4   2  10       12.05       10.49      0.69 o 
  -2   2  10       21.78       21.55      1.11 o 
   0   2  10       16.75       16.05      0.49 o 
   2   2  10       37.63       37.88      1.36 o 
   4   2  10       46.76       49.03      1.74 o 
   6   2  10        5.53        4.39      0.69 o 
  -7   3  10        8.18        7.49      1.16 o 
  -5   3  10       93.16       88.61      2.66 o 
  -3   3  10        9.37        9.99      0.79 o 
  -1   3  10       52.04       49.94      1.31 o 
   1   3  10       15.30       16.73      0.64 o 
   3   3  10       41.43       40.04      1.46 o 
   5   3  10        4.63        2.10      0.61 o 
  -6   4  10        4.20        1.74      0.95 o 
  -4   4  10       12.31       12.80      1.88 o 
  -2   4  10       58.50       63.50      1.67 o 
   0   4  10        7.16        8.49      0.58 o 
   2   4  10        6.84        5.06      0.47 o 
   4   4  10       13.07       10.58      1.04 o 
  -3   5  10       20.53       20.94      1.29 o 
  -1   5  10        2.76        3.02      0.70 o 
   1   5  10        2.35        4.75      0.97 o 
  -9   1  11        1.13        0.23      0.66 o 
  -7   1  11      180.79      185.03      4.91 o 
  -5   1  11        7.37        7.02      0.73 o 
  -3   1  11       43.24       43.07      1.52 o 
  -1   1  11       62.13       65.79      1.89 o 
   1   1  11        8.30        8.70      0.68 o 
   3   1  11       10.44       13.93      1.52 o 
   5   1  11       29.94       29.49      3.10 o 
   7   1  11       13.38       15.10      1.29 o 
  -8   2  11        2.05        2.08      0.78 o 
  -6   2  11        6.73        4.55      0.83 o 
  -4   2  11       87.03       81.39      2.46 o 
  -2   2  11      177.17      181.09      3.86 o 
   0   2  11      165.24      164.94      4.36 o 
   2   2  11      189.18      197.00      5.07 o 
   4   2  11       14.59       13.48      2.52 o 
   6   2  11       14.81       15.54      1.25 o 
  -7   3  11        2.06        1.78      0.65 o 
  -5   3  11       63.11       61.56      2.40 o 
  -3   3  11       19.79       18.52      0.95 o 
  -1   3  11       52.39       52.16      3.09 o 
   1   3  11       16.51       15.70      0.70 o 
   3   3  11       31.20       31.90      1.59 o 
   5   3  11        7.61        6.42      0.92 o 
  -4   4  11        7.97        5.44      1.12 o 
  -2   4  11        2.48        2.59      0.68 o 
   0   4  11       28.25       29.96      1.16 o 
   2   4  11       14.68       14.23      1.87 o 
  -8   0  12       20.94       18.92      1.84 o 
  -6   0  12       39.11       37.25      2.35 o 
  -4   0  12      286.40      322.41     11.27 o 
  -2   0  12       26.96       30.79      1.82 o 
   0   0  12      123.23      127.49      5.01 o 
   2   0  12       89.76       85.17      3.73 o 
   4   0  12        4.20        3.74      0.99 o 
   6   0  12       13.74       10.96      1.56 o 
  -7   1  12       15.69       12.94      1.05 o 
  -5   1  12       22.69       22.54      1.15 o 
  -3   1  12       36.54       29.24      1.29 o 
  -1   1  12       93.43      103.96      3.49 o 
   1   1  12       34.06       36.46      1.44 o 
   3   1  12       12.25       12.46      1.57 o 
   5   1  12       34.79       36.49      1.76 o 
  -8   2  12        5.90        8.16      1.94 o 
  -6   2  12       17.88       15.29      1.10 o 
  -4   2  12      105.15      119.43      6.95 o 
  -2   2  12        6.52        6.14      0.68 o 
   0   2  12       15.34       14.13      0.93 o 
   2   2  12        1.00       -0.43      0.53 o 
   4   2  12        7.25        6.24      0.81 o 
  -5   3  12       10.79        7.71      0.90 o 
  -3   3  12        0.96        0.00      0.47 o 
  -1   3  12       39.89       40.25      1.26 o 
   1   3  12       20.96       20.16      1.14 o 
   3   3  12        2.20        2.25      0.75 o 
  -4   4  12       17.14       13.69      1.64 o 
  -2   4  12        3.48        3.02      0.66 o 
   0   4  12        9.49        6.29      0.80 o 
  -7   1  13        4.54        4.74      1.02 o 
  -5   1  13      120.63      124.76      4.38 o 
  -3   1  13        8.48        7.52      0.82 o 
  -1   1  13        0.92        0.73      0.52 o 
   1   1  13       58.03       61.84      2.17 o 
   3   1  13       12.51       12.14      2.29 o 
   5   1  13       16.06       16.70      1.37 o 
  -6   2  13       24.76       21.92      1.45 o 
  -4   2  13       20.75       18.88      1.31 o 
  -2   2  13       68.96       67.73      2.61 o 
   0   2  13       22.19       23.10      1.26 o 
   2   2  13       12.51       11.65      1.06 o 
   4   2  13       22.19       20.90      5.08 o 
  -5   3  13        3.87        3.96      0.85 o 
  -3   3  13        2.56        3.07      0.66 o 
  -1   3  13        5.22        4.51      0.72 o 
   1   3  13       13.12       12.29      1.55 o 
  -6   0  14       44.48       41.48      3.04 o 
  -4   0  14        4.11        3.45      1.02 o 
  -2   0  14        0.47       -0.85      0.81 o 
   0   0  14       89.14       96.91      5.21 o 
   2   0  14       19.75       19.81      1.80 o 
  -5   1  14        5.85        4.40      0.94 o 
  -3   1  14       28.08       27.51      1.55 o 
  -1   1  14       32.50       28.27      1.61 o 
   1   1  14       18.80       16.42      1.68 o 
   3   1  14       37.06       35.60      1.85 o 
  -4   2  14        0.10       -1.76      1.34 o 
  -2   2  14       15.44       13.23      1.16 o 
   0   2  14        4.39        2.87      0.79 o 
   2   2  14        4.90        5.29      0.96 o 
  -3   1  15       46.80       51.18      2.43 o 
  -1   1  15       15.45       13.30      1.20 o 
   1   1  15        1.31       -0.25      0.71 o 
                                                 
